# Supplementary material for: Development of a droplet digital PCR assay to detect bovine alphaherpesvirus 1 in bovine semen
Source: BMC Vet Res. 2022 Apr 2;18:125. doi: 10.1186/s12917-022-03235-2 (PMC8976375; doi:10.1186/s12917-022-03235-2)
Supplement: Supplementary file 2 — Additional file 2. ddPCR of data. [file 12917_2022_3235_MOESM2_ESM.xlsx]

## Sheet: Sheet1
Sensitivity analysis
Well	ExptType	Experiment	Sample	TargetType	Status	Concentration	Supermix	CopiesPer20uLWell	PoissonConfMax	PoissonConfMin	Positives	Negatives	AcceptedDroplets
A06	Absolute Quantification	ABS	1	Ch1Reference	OK	4298	ddPCR Supermix for Probes	85960	4390	4210	13535	212	13747
A07	Absolute Quantification	ABS	1	Ch1Reference	OK	4350	ddPCR Supermix for Probes	87000	4490	4240	13275	336	13611
A08	Absolute Quantification	ABS	1	Ch1Reference	OK	4640	ddPCR Supermix for Probes	92800	4790	4510	13290	262	13552
B06	Absolute Quantification	ABS	2	Ch1Reference	OK	453	ddPCR Supermix for Probes	9060	467	440	4142	8809	12951
B07	Absolute Quantification	ABS	2	Ch1Reference	OK	468	ddPCR Supermix for Probes	9360	496	444	4112	7757	11869
B08	Absolute Quantification	ABS	2	Ch1Reference	OK	436	ddPCR Supermix for Probes	8720	460	412	4119	7641	11760
C06	Absolute Quantification	ABS	3	Ch1Reference	OK	52.7	ddPCR Supermix for Probes	1054	56.9	48.4	592	12932	13524
C07	Absolute Quantification	ABS	3	Ch1Reference	OK	51.2	ddPCR Supermix for Probes	1024	55.6	46.8	522	11744	12266
C08	Absolute Quantification	ABS	3	Ch1Reference	OK	50.7	ddPCR Supermix for Probes	1014	54.6	46.8	642	12586	13228
D06	Absolute Quantification	ABS	4	Ch1Reference	OK	5.7	ddPCR Supermix for Probes	114	7.1	4.4	67	13892	13959
D07	Absolute Quantification	ABS	4	Ch1Reference	OK	5.7	ddPCR Supermix for Probes	114	7.3	4.3	58	11976	12034
D08	Absolute Quantification	ABS	4	Ch1Reference	OK	5.3	ddPCR Supermix for Probes	106	6.8	4	55	12174	12229
E06	Absolute Quantification	ABS	5	Ch1Reference	OK	0.58	ddPCR Supermix for Probes	11.6	1.18	0.23	6	12267	12273
E07	Absolute Quantification	ABS	5	Ch1Reference	OK	0.55	ddPCR Supermix for Probes	11	1.13	0.22	6	12802	12808
E08	Absolute Quantification	ABS	5	Ch1Reference	OK	0.6	ddPCR Supermix for Probes	12	1.16	0.25	7	13806	13813
F06	Absolute Quantification	ABS	6	Ch1Reference	CHECK	No Call	ddPCR Supermix for Probes				0	12132	12132
F07	Absolute Quantification	ABS	6	Ch1Reference	CHECK	No Call	ddPCR Supermix for Probes				0	12482	12482
F08	Absolute Quantification	ABS	6	Ch1Reference	CHECK	No Call	ddPCR Supermix for Probes				0	12039	12039
H06	Absolute Quantification	ABS	Negative control	Ch1Negative Control	CHECK	No Call	ddPCR Supermix for Probes				0	10835	10835
H07	Absolute Quantification	ABS	Negative control	Ch1Negative Control	CHECK	No Call	ddPCR Supermix for Probes				0	10880	10880
H08	Absolute Quantification	ABS	Negative control	Ch1Negative Control	CHECK	No Call	ddPCR Supermix for Probes				0	11391	11391

## Sheet: Sheet2
Optimal thermal gradient for ddPCR
Well	ExptType	Experiment	Sample	TargetType	Status	Concentration	Supermix	CopiesPer20uLWell	PoissonConfMax	PoissonConfMin	Positives	Negatives	AcceptedDroplets
A06	Absolute Quantification	ABS	ibr	Ch1Positive Control	OK	91	ddPCR Supermix for Probes	1820	96	86	1133	14097	15230
B06	Absolute Quantification	ABS	ibr	Ch1Positive Control	OK	109	ddPCR Supermix for Probes	2180	114	103	1615	16692	18307
C06	Absolute Quantification	ABS	ibr	Ch1Positive Control	OK	95	ddPCR Supermix for Probes	1900	100	90	1285	15241	16526
D06	Absolute Quantification	ABS	ibr	Ch1Positive Control	OK	105	ddPCR Supermix for Probes	2100	111	100	1416	15097	16513
E06	Absolute Quantification	ABS	ibr	Ch1Positive Control	OK	97	ddPCR Supermix for Probes	1940	102	91	1362	15913	17275
F06	Absolute Quantification	ABS	ibr	Ch1Positive Control	OK	97	ddPCR Supermix for Probes	1940	102	92	1421	16510	17931
G06	Absolute Quantification	ABS	ibr	Ch1Positive Control	OK	129	ddPCR Supermix for Probes	2580	135	123	1577	13620	15197
H06	Absolute Quantification	ABS	ibr	Ch1Positive Control	OK	109	ddPCR Supermix for Probes	2180	115	103	1306	13441	14747

## Sheet: Sheet3
ddPCR-Specificity
Well	ExptType	Experiment	Sample	TargetType	Status	Concentration	Supermix	CopiesPer20uLWell	PoissonConfMax	PoissonConfMin	Positives	Negatives	AcceptedDroplets
A03	Absolute Quantification	ABS	1	Ch1Reference	OK	45.5	ddPCR Supermix for Probes	910	49.7	41.3	451	12448	12899
B03	Absolute Quantification	ABS	2	Ch1Reference	CHECK	No Call	ddPCR Supermix for Probes				0	12278	12278
C03	Absolute Quantification	ABS	3	Ch1Reference	CHECK	No Call	ddPCR Supermix for Probes				0	12038	12038
D03	Absolute Quantification	ABS	4	Ch1Reference	CHECK	No Call	ddPCR Supermix for Probes				0	12582	12582
E03	Absolute Quantification	ABS	5	Ch1Reference	CHECK	No Call	ddPCR Supermix for Probes				0	12181	12181
F03	Absolute Quantification	ABS	6	Ch1Reference	CHECK	No Call	ddPCR Supermix for Probes				0	12519	12519
G03	Absolute Quantification	ABS	Negative control	Ch1Negative Control	CHECK	No Call	ddPCR Supermix for Probes				0	12442	12442
