# Supplementary material for: Development of a droplet digital PCR assay to detect bovine alphaherpesvirus 1 in bovine semen
Source: BMC Vet Res. 2022 Apr 2;18:125. doi: 10.1186/s12917-022-03235-2 (PMC8976375; doi:10.1186/s12917-022-03235-2)
Supplement: Supplementary file 3 — Additional file 3. qPCR of data. [file 12917_2022_3235_MOESM3_ESM.xlsx]

## Sheet: Sheet1
Sensitivity analysis and standard curve
Well Position	Omit	Sample Name	Target Name	Task	Reporter	Quencher	CT	Ct Mean	Ct SD	Quantity	Quantity Mean	Quantity SD	Automatic Ct Threshold	Ct Threshold	Automatic Baseline	Baseline Start	Baseline End	Comments	Y-Intercept	R(superscript 2)	Slope	Efficiency	AMPNC	HIGHSD
A1	FALSE	Sample 1	Target 1	STANDARD	FAM	None	8.16619	8.06099	0.0929561	4540000000	4540000000		TRUE	232461	TRUE	1	40		37.1597	0.9442	-2.853	124.134	N	N
A2	FALSE	Sample 1	Target 1	STANDARD	FAM	None	7.98995	8.06099	0.0929561	4540000000	4540000000		TRUE	232461	TRUE	1	40		37.1597	0.9442	-2.853	124.134	N	N
A3	FALSE	Sample 1	Target 1	STANDARD	FAM	None	8.02683	8.06099	0.0929561	4540000000	4540000000		TRUE	232461	TRUE	1	40		37.1597	0.9442	-2.853	124.134	N	N
B1	FALSE	Sample 1	Target 1	STANDARD	FAM	None	11.3651	11.2768	0.0766996	454000000	454000000		TRUE	232461	TRUE	1	40		37.1597	0.9442	-2.853	124.134	N	N
B2	FALSE	Sample 1	Target 1	STANDARD	FAM	None	11.2264	11.2768	0.0766996	454000000	454000000		TRUE	232461	TRUE	1	40		37.1597	0.9442	-2.853	124.134	N	N
B3	FALSE	Sample 1	Target 1	STANDARD	FAM	None	11.2389	11.2768	0.0766996	454000000	454000000		TRUE	232461	TRUE	1	40		37.1597	0.9442	-2.853	124.134	N	N
C1	FALSE	Sample 1	Target 1	STANDARD	FAM	None	14.9186	14.7215	0.23596	45400000	45400000		TRUE	232461	TRUE	1	40		37.1597	0.9442	-2.853	124.134	N	N
C2	FALSE	Sample 1	Target 1	STANDARD	FAM	None	14.46	14.7215	0.23596	45400000	45400000		TRUE	232461	TRUE	1	40		37.1597	0.9442	-2.853	124.134	N	N
C3	FALSE	Sample 1	Target 1	STANDARD	FAM	None	14.786	14.7215	0.23596	45400000	45400000		TRUE	232461	TRUE	1	40		37.1597	0.9442	-2.853	124.134	N	N
D1	FALSE	Sample 1	Target 1	STANDARD	FAM	None	18.9243	18.7883	0.141342	4540000	4540000		TRUE	232461	TRUE	1	40		37.1597	0.9442	-2.853	124.134	N	N
D2	FALSE	Sample 1	Target 1	STANDARD	FAM	None	18.7985	18.7883	0.141342	4540000	4540000		TRUE	232461	TRUE	1	40		37.1597	0.9442	-2.853	124.134	N	N
D3	FALSE	Sample 1	Target 1	STANDARD	FAM	None	18.6422	18.7883	0.141342	4540000	4540000		TRUE	232461	TRUE	1	40		37.1597	0.9442	-2.853	124.134	N	N
E1	FALSE	Sample 1	Target 1	STANDARD	FAM	None	22.7943	22.6024	0.166618	454000	454000		TRUE	232461	TRUE	1	40		37.1597	0.9442	-2.853	124.134	N	N
E2	FALSE	Sample 1	Target 1	STANDARD	FAM	None	22.4948	22.6024	0.166618	454000	454000		TRUE	232461	TRUE	1	40		37.1597	0.9442	-2.853	124.134	N	N
E3	FALSE	Sample 1	Target 1	STANDARD	FAM	None	22.518	22.6024	0.166618	454000	454000		TRUE	232461	TRUE	1	40		37.1597	0.9442	-2.853	124.134	N	N
F1	FALSE	Sample 1	Target 1	STANDARD	FAM	None	25.9022	25.8682	0.0726208	45400	45400		TRUE	232461	TRUE	1	40		37.1597	0.9442	-2.853	124.134	N	N
F2	FALSE	Sample 1	Target 1	STANDARD	FAM	None	25.7848	25.8682	0.0726208	45400	45400		TRUE	232461	TRUE	1	40		37.1597	0.9442	-2.853	124.134	N	N
F3	FALSE	Sample 1	Target 1	STANDARD	FAM	None	25.9175	25.8682	0.0726208	45400	45400		TRUE	232461	TRUE	1	40		37.1597	0.9442	-2.853	124.134	N	N
G1	FALSE	Sample 1	Target 1	STANDARD	FAM	None	29.3012	29.1209	0.157021	4540	4540		TRUE	232461	TRUE	1	40		37.1597	0.9442	-2.853	124.134	N	N
G2	FALSE	Sample 1	Target 1	STANDARD	FAM	None	29.048	29.1209	0.157021	4540	4540		TRUE	232461	TRUE	1	40		37.1597	0.9442	-2.853	124.134	N	N
G3	FALSE	Sample 1	Target 1	STANDARD	FAM	None	29.0137	29.1209	0.157021	4540	4540		TRUE	232461	TRUE	1	40		37.1597	0.9442	-2.853	124.134	N	N
H1	FALSE	Sample 1	Target 1	STANDARD	FAM	None	30.0282	30.5567	0.528885	454	454		TRUE	232461	TRUE	1	40		37.1597	0.9442	-2.853	124.134	N	N
H2	FALSE	Sample 1	Target 1	STANDARD	FAM	None	31.0852	30.5567	0.528885	454	454		TRUE	232461	TRUE	1	40		37.1597	0.9442	-2.853	124.134	N	N
H3	FALSE	Sample 1	Target 1	STANDARD	FAM	None	Undetermined	30.5567	0.528885	454			TRUE	232461	TRUE	1	40		37.1597	0.9442	-2.853	124.134	N
A4	FALSE	Sample 1	Target 1	STANDARD	FAM	None	Undetermined			45.4			TRUE	232461	TRUE	1	40		37.1597	0.9442	-2.853	124.134	N
A5	FALSE	Sample 1	Target 1	STANDARD	FAM	None	Undetermined			45.4			TRUE	232461	TRUE	1	40		37.1597	0.9442	-2.853	124.134	N
A6	FALSE	Sample 1	Target 1	STANDARD	FAM	None	Undetermined			45.4			TRUE	232461	TRUE	1	40		37.1597	0.9442	-2.853	124.134	Y
B4	FALSE	Sample 1	Target 1	STANDARD	FAM	None	Undetermined			4.54			TRUE	232461	TRUE	1	40		37.1597	0.9442	-2.853	124.134	N
B5	FALSE	Sample 1	Target 1	STANDARD	FAM	None	Undetermined			4.54			TRUE	232461	TRUE	1	40		37.1597	0.9442	-2.853	124.134	Y
B6	FALSE	Sample 1	Target 1	STANDARD	FAM	None	Undetermined			4.54			TRUE	232461	TRUE	1	40		37.1597	0.9442	-2.853	124.134	N
H4	FALSE	Sample 1	Target 1	NTC	FAM	None	Undetermined						TRUE	232461	TRUE	1	40		37.1597	0.9442	-2.853	124.134	N	N
H5	FALSE	Sample 1	Target 1	NTC	FAM	None	Undetermined						TRUE	232461	TRUE	1	40		37.1597	0.9442	-2.853	124.134	N	N
H6	FALSE	Sample 1	Target 1	NTC	FAM	None	Undetermined						TRUE	232461	TRUE	1	40		37.1597	0.9442	-2.853	124.134	N	N
